# Supplementary material for: Oxaloacetate anaplerosis differently contributes to pathogenicity in plant pathogenic fungi Fusarium graminearum and F. oxysporum
Source: PLoS Pathog. 2024 Sep 9;20(9):e1012544. doi: 10.1371/journal.ppat.1012544 (PMC11412510; doi:10.1371/journal.ppat.1012544)
Supplement: S1 Table — (CSV) [file ppat.1012544.s001.csv]

Name	Group	Dicyclohexylurea	Phytosphingosine	2-Hydorxybutyric acid	alpha-Lipoic acid	Isoleucine	Ornithine	Norharman	4-Aminobenzoate	Orsellinic acid	norlichexanthone	Hydroxysuberic acid	5,7,3'-trihydroxyflavone	1-Hydroxy-Benzotriazol	PC(16:0/0:0)	Spermidine	Rioflavin	Dethiobiotin	Ampicillin	Threonine	N-Dodecanoyl-N-methylglycine	Carveol	NAD	Isoleucylisoleucine	Azelaic acid	Kojic Acid	Phenethylamine	2-Methylindole	Cholate	2-Isopropylmalic acid	D-Malic acid	4-methyl-2-oxopentanoic acid	4-Methyl-5-thiazoleethanol	6-Hydroxynicotinic acid	Hexylamine	NADH	9-(2,3-dihydroxypropoxy)-9-oxononanoic acid	4-Aminobutanoate	Disodium Glycerophoshate 5.5-Hydrate	4-nitrophenol	6-Dimethylaminopurine	Benzylideneacetone	3-Indoxylsulfate	N-Acetyl-L-Phenylalanine	Benzoic acid + 2O, O-Hex	N-Methylthreonine	5-Aminovaleric acid betaine	Alternariol	m-Xylene-4-sulfonic acid
FG_Control_24H_1	FG_Con_24H	233566592	30077082	70715120	39857456	13670136832	70692008	30518974	7069144	6326171	7492728	80259	3724814	5006246	720024256	1022133248	32982184	11546551	390890	814463744	0	5897582	277762016	2694818	38733312	13680633	4177256	55140744	108055	15254507	2232344832	64081604	17365932	8793681	694069184	12299962	3181674	3393716480	84387544	32693054	32443222	166051264	18368.4	3303628	6868.6	155428256	355822912	4793278	4608109
FG_Control_24H_2	FG_Con_24H	16310010	19411370	15455187	139678336	31989807104	126879824	5669186	22297752	9006700	4718156	378912	28920908	1804967	128971496	3186636544	84874160	53763792	73656	351810240	0	12206696	530623136	3340938	50299140	19889946	21656660	147979600	17870.4	49359856	5606858752	74119808	7607354	8583926	70958144	31199964	4312000	6675221504	101794640	31511312	49102340	437331616	18368.4	2532913	6868.6	132161984	1125424640	1578660	857141
FG_Control_24H_3	FG_Con_24H	13766008	11789735	16051005	148322832	29525811200	268190752	7300706	35730156	15969562	1453578	7530146	23969436	3560824	124451640	2669933824	78937568	31440730	76582	386117824	0	5467806	545467072	13675160	367526432	9733609	6991856	129356792	438451	1140105088	21670180864	319890336	7533659	9868254	41318732	234334304	19420100	5948484608	105302176	27477400	44601320	429880160	3376280	11005629	69275	239061488	1486794112	1678705	5397516
FG_Control_24H_4	FG_Con_24H	2412869	5321939	7185900	15809589	31995418624	115630720	3937755	17008610	21948912	7419777	2314320	22978332	432628	41283152	1335928960	40678056	22760920	115509	685601792	0	957425	844826048	7921716	197031344	14087048	3119252	85496608	89352	217033632	11347842048	147551552	9234977	8586728	18629662	86765144	14455852	5825212928	106554128	24082070	25236938	234540144	1069924	4610436	4986802	279505024	1189986048	395665	4088654
FG_Control_24H_5	FG_Con_24H	4118718	9685959	22091524	65460968	31122262016	69127416	7002372	28197006	38292560	236064	9665421	62347688	2587860	74730888	3295593472	75458104	38609096	463050	332714592	0	4905823	682135680	16532558	198732048	51469960	2655492	138343312	121861	669386688	33637619712	237243712	4748100	5783256	46609540	151197376	12218086	7072489984	62299168	8535244	44535972	547519360	91842	11573667	34343	83478288	1792227328	349070	2862402
FG_Control_24H_6	FG_Con_24H	14012418	14443861	8101050	189934144	29373851648	51290688	4032880	27421562	31794244	47212.8	11733239	69855816	1692714	128065136	3428908288	65350152	54422192	5495014	434393504	0	3218930	611310272	18931244	160876160	45227896	2442464	155837056	17870.4	512100928	34692042752	250632960	14709323	8526898	36772460	226153072	8533440	5956214784	50796552	14958948	52060892	288804768	326714	12207952	400343	86218104	1263845376	475529	4693238
FG_Control_48H_1	FG_Con_48H	3436782	1675083	2699726	16913736	31304650752	48938512	3170274	4837101	1797801	6511886	525790	42535700	125729	133502656	2266956800	29324390	1081677	44504700	1001231680	178105.6	1378715	674855040	3303143	92013224	14814298	633281	118097424	83058	11064790	3542941184	48504716	20923984	7875698	30870272	7164794	3112725	2600465920	134519328	40108420	18407128	857850368	13176.2	4021234	44594	218050192	409888096	1144283	6386565
FG_Control_48H_2	FG_Con_48H	2995834	16537795	11568223	42048216	31532548096	134320016	1191916	16336412	2842588	7256352	2585268	128983600	121768	103190440	3605587456	75467224	1439376	8915503	568652480	178105.6	1622818	668323712	7094407	163469600	12233698	2520475	254339168	854069	99739800	8643144704	101101112	7052948	11787505	42291432	32525136	6708723	3477196032	75069984	14090332	50477580	1534186624	78651	6102845	494385	192543520	866989248	1893531	4759763
FG_Control_48H_3	FG_Con_48H	4968961	13117350	8643769	30159520	32154562560	121759864	1751547	15515897	1054185	10000980	64628	94088080	2032640	281996416	4346191872	71083368	1385378	36556088	352386048	178105.6	9562547	604546368	947328	48778312	10266752	13700813	239197776	91383	19071106	196213008	199136960	6818208	6913114	67946784	226263	4308056	2467669504	6003212	34881400	70104040	772167744	65881	2492233	72235	183805488	762929152	1331526	3796126
FG_Control_48H_4	FG_Con_48H	20161184	11266232	31816342	45913	2642268672	66183792	41506916	11620481	4446022	6249464	1024062	7148826	2208294	1171044352	162581632	20963888	631973	548333	249738656	178105.6	60984724	34224544	7234458	117706696	13164757	2332246	44400992	111764	26427076	4277168128	40708548	8100002	5522419	684734144	12214248	10269025	635187904	59043008	22282750	11441574	386426656	13176.2	6782934	3219.8	74271064	51857248	12215653	10126972
FG_Control_48H_5	FG_Con_48H	732352	4035918	20715210	23526636	36397752320	49111832	4104610	13576050	2341545	1249892.8	8044560	73364664	2798138	55554956	4100659712	60950748	828953	371218688	544546176	1438181	520270	966039360	13091671	762869120	35858912	8437989	219296608	266739	292116032	27162658816	433331296	5888550	4516660	50949660	96886456	17664850	4088662784	85270496	19064998	42023360	1152201984	1841444	8227480	16099	255163632	772215424	228856.6	2503388
FG_Control_48H_6	FG_Con_48H	10163490	5579989	14290520	7591364	11293680640	31231942	4610622	8723723	1747816	7757174	1599276	13291724	2582592	278372928	1193608448	17432272	332120	6776422	729783872	890528	5378120	379173792	2117216	249586784	5932006	2137082	74647776	6018030	148765520	2354905856	82690512	12257959	14900017	60970336	1131315	16272473	1365769728	51386160	23331272	18071148	712683712	2836450	2524132	95347	226560208	210102976	4693286	4261535
FG_Knock_out_24H_1	FG_KO_24H	25344454	1340474880	125834744	171874528	1.18008E+11	4917821440	262187	132309432	58972	9083.8	3654069	226999	3145458	2824034816	5418156032	172118080	32237432	5084214	266823008	171193	7706836	240840464	2760250	89139024	5506192	27291040	184331168	74307.8	3969370112	3256973568	2939447808	61825952	8965806	28558858	22315736	4213644	5497218560	115349912	37784096	29709608	12504517	375237	40177076	22382	215050160	7533800448	16867	812612
FG_Knock_out_24H_2	FG_KO_24H	8411993	372493696	59367032	187491216	98947317760	4191171584	204747	90477464	82124	9083.8	14490066	14037.4	788027	518131616	3027547904	111743736	22912220	145626	52806124	171193	1407610	293091904	10927965	336963968	34733596	18750390	132356952	371539	12703170560	9406280704	6566523904	41574632	7413050	20303432	198190608	18818428	6138719744	87294680	30049662	21481786	6692314	1876185	126927240	11889390	254462800	6112562176	16867	5407202
FG_Knock_out_24H_3	FG_KO_24H	44846508	387403008	60025364	142977920	64625143808	4903275008	395920	70599576	124600	105835	6818836	70187	1501122	569629568	2382666240	84146144	12059285	152263936	13616222	171193	13841031	225567152	6098426	359564832	13407548	9708346	98629584	540228	5463272960	4004640512	5116762624	42448964	12272746	15983727	37911164	17242838	5816549888	79975920	46096820	16501947	5620102	3638954	63205404	19517506	240797024	3347624448	16867	2717074
FG_Knock_out_24H_4	FG_KO_24H	2756362	1273146624	89430936	127365424	90822156288	3802967808	460621	99671400	112599	45419	48060184	14037.4	2273997	1255673728	3735077888	91279312	21932596	2833530	8792200	171193	1370444	400081536	22169900	145299952	26545504	15581887	116298904	700372	22112772096	16622110720	10597625856	31998996	6616752	23840214	882568256	7847793	7012062720	37463280	12212234	23816218	10637127	375237	223760416	2397734	107251816	7562727936	16867	9084142
FG_Knock_out_24H_5	FG_KO_24H	137103104	571874624	68687472	121875	5581248000	78273768	2245221	9944382	48165	268704	957746	14037.4	2473124	1627850240	22397504	18696966	2446318	85705	44684732	855965	18816186	45113430.4	1105636	38312604	17746530	8243059	20035028	74307.8	957911936	555534720	3387831040	24302298	6101776	437049024	1027320	4031040	438109088	14438170	29261546	4987306	899890	375237	22642540	1610	224728224	158015552	740921	6650665
FG_Knock_out_24H_6	FG_KO_24H	12325491	96951024	51276096	179899648	1.01093E+11	4266535936	323543	95034904	87351	9083.8	21537052	14037.4	1454352	232271856	2457885184	103443696	44665308	17141	142902576	171193	7763023	291632032	13141766	128816048	4353646	8022638	162298624	74307.8	16632505344	16699116544	5817975808	39886752	6842223	17083056	421224928	12236356	7235931136	96756512	21166940	29483502	13414458	375237	156620368	8050	133084560	7200516608	84335	1568033
FG_Knock_out_48H_1	FG_KO_48H	34120620	36545660	28807922	38147	3395340288	43480628	14247206	250559	1001367	10769411	81468	3596446	11223444	1334798208	36213956	31153946	1401182	613877	43420396	86709.8	29031592	908162	1238544	27209122	19731706	10798251	26039844	118224	204268048	67668824	442334432	10569783	12100815	580902080	42769.6	2574963	270643808	4570684	18184954	6999349	1449674	25340.6	10731388	4362.8	190246688	96904296	18923040	1400814
FG_Knock_out_48H_2	FG_KO_48H	11816187	31683760	23008558	1335681	2103720192	152796448	14231032	453985	384218	29283038	205421	6616441	5133184	1293510912	186057152	29663966	706984	83950.8	45231608	40613756	18940602	8409449	1043609	44617268	18233258	3875021	19230442	23644.8	311454560	55072068	227302192	12669069	7931111	682691072	42769.6	6681128	362821312	6036122	14747169	8900421	565563	25340.6	14830207	4362.8	199786208	43647896	39091084	770629
FG_Knock_out_48H_3	FG_KO_48H	3546037	52972932	30485114	449294304	44177686528	2626230016	3134650	29359786	1289645	7608295	3801239	96058384	1981024	412437472	3347877632	84320152	13146759	7541630	51827064	433549	4160606	402043264	6796329	68738408	9420211	3945460	122613080	330373	3303723008	5904754688	455154464	27190872	9959172	31917694	26337620	4837076	3415335168	74276928	20406496	26179780	14869958	25340.6	34707236	21814	73089688	5242864128	883346	5799563
FG_Knock_out_48H_4	FG_KO_48H	99087688	61282040	8893654	2670076	4037102336	188478128	29336574	639387	671498	47215464	385796	10463860	3302617	2273178880	532190016	61353320	1723939	1073716	213866112	86709.8	57343548	68252728	934744	39670084	20349618	8217260	27572576	23644.8	324827712	404335200	808174528	17001070	10894250	569122368	213848	5488464	1096406144	23102686	17690020	8924893	11645208	25340.6	17533678	43356	106336920	214408464	116345976	554880
FG_Knock_out_48H_5	FG_KO_48H	33707160	49033284	20320814	1079147	3467391488	134277584	15257508	353872	1311080	1974336	1332470	1379117	4275843	988004544	234738896	23924602	2689356	6326874	71010024	86709.8	88345576	23638432	2144270	43838876	13570367	13933047	24241230	23644.8	984331200	2144184704	961565696	13716208	10203209	528218496	12203388	4262834	491502208	93049104	18033158	6722701	2248544	25340.6	19223324	4362.8	114354424	140652544	5730842	3308122
FG_Knock_out_48H_6	FG_KO_48H	1362865	23785592	82954976	127398704	86902693888	2157257728	1163016	38846668	7272272	394867.2	34690312	10380123	2986953	166775824	5565078528	76923000	10647999	419754	61141084	86709.8	1008642	539151168	24662862	125350776	9618919	8275824	94950432	1436950	13550777344	11882344448	1348262272	31117774	6359460	45839864	294582688	9903154	3551885824	43392180	11247275	16999976	6284994	126703	123793184	53334	143553792	4760882688	71544	1161703
FO_Control_24H_1	FO_Con_24H	4616706	73250664	9750440	268832736	26770225152	80641424	560372	191786352	108389	13639.8	86381552	2782.2	1485557	674764544	4974009344	42457700	195111920	4228.2	668061312	806876	5661522	277201792	33960112	583299968	54196392	5317042	150653264	13541223	2841095936	47220756480	1423254912	10677997	43725456	72144600	34853620	35494232	7051488256	33072314	24832790	2394886	8051659	8288492	49714328	53077952	43651132	581739200	0	6508706
FO_Control_24H_2	FO_Con_24H	62627452	173854528	37150688	41570	880636096	3086210	13784271	488500	116180	68199	3066783	13911	53788712	1507044480	32330080	7495234	22605260	21141	75935624	71196.2	34454172	75165.8	3043307	44409984	5444260	7980994	22754624	178817	34157944	973095232	383581568	4444846	12677188	895602944	46762	3381775	227387408	2630525	58041960	243369	1152129	12198.8	8985138	7853.2	187978320	10816168	0	5735400
FO_Control_24H_3	FO_Con_24H	18416296	73953624	56103960	243647	1539599104	9099181	1767072	722066	56918	75525	2525416	2782.2	9004033	519251616	29171852	2196674	12018586	386903	112179744	71196.2	13785247	375829	3262381	59355080	13450796	4873328	10464192	254695	34481376	1537186304	373402272	26407928	11613770	56968792	597957	4589234	510337888	8546923	40444292	234226	813449	12198.8	8541866	44695	304868704	11641373	0	470514
FO_Control_24H_4	FO_Con_24H	3073024	102136504	7629888	132231160	34922823680	36927892	1451647	143791440	144186	13639.8	41013268	2782.2	2119536	432336448	5468278784	22379138	45852820	7211193	1258405120	71196.2	4771674	404926272	50776744	139394288	25739482	14857354	124637864	25080.2	1395378304	64949174272	916778112	33546698	7417946	45512680	739383296	7176344	5175727616	56038384	11044341	1177728	4173269	12198.8	84569304	7853.2	27591348	753777408	0	369077
FO_Control_24H_5	FO_Con_24H	46654424	141727648	104234456	76784696	15910218752	24260396	3226114	70261520	232885	13639.8	5666187	2782.2	7973846	938496704	3794267136	13358970	78046000	4642265	1041572352	355981	5931370	288962976	11216957	61075328	8866777	8404979	95512640	1498374	167716960	12429596672	470784896	20194902	8987840	60947848	38214444	3662288	3748779776	83695456	50995540	1137282	2264259	60994	22079196	363340	272239040	264916160	0	3146674
FO_Control_24H_6	FO_Con_24H	1799710	76880360	3733609	62042172	22666248192	47838712	1006611	109385032	11383.6	13639.8	72385272	2782.2	3000775	353232704	5257172992	15668915	72043896	4564298	1647314688	71196.2	660415	358322944	49440584	91977752	15980469	10942270	105598392	125401	1400464512	69513879552	1268896896	16087896	37204276	52708488	514359680	5568966	6883704320	54997128	12211829	1161072	3083200	12198.8	93063152	39266	165412000	774023872	0	1896356
FO_Control_48H_1	FO_Con_48H	3337808	8512546	9609312	172639152	26895063040	21327108	2258015	207414944	111756	0	27834666	0	19721056	217535984	4754327552	30683362	4998145	222705	592971648	0	11012694	360408320	8113513	78198208	80983640	1661248	174923472	30616	231995600	6594354688	176693888	19084538	7632092	59964688	13833470	4898796	3801759488	25820162	34029796	4864748	3483798	86857.8	6325344	65225	296538912	313594560	6932.2	2174326
FO_Control_48H_2	FO_Con_48H	2250177	12180517	4228824	224904448	13983406080	22098826	2761819	150726368	411546	0	79305696	0	629456	317342496	4525828608	11637466	2035558	1182624	427136032	0	2233924	306784032	30412354	197864560	58283504	1555864	130670512	30616	1094661888	34483650560	316517024	17542476	45067544	54573212	217197056	10432029	4661514752	19825008	11535478	2897177	3065682	86857.8	18824634	209441	210400656	334423552	6932.2	8354546
FO_Control_48H_3	FO_Con_48H	607208	26037014	752981	129396768	8147828224	23330852	1787724	205831344	116255	0	44558448	0	16981940	301284032	4421614592	10498118	2133026	44541	539212224	0	5990960	304115264	28642856	123406176	57393536	1257186	128877712	2180952	829048832	35671265280	416546592	16624179	60672384	45078324	204095616	7133971	4520885248	20085214	17509610	1759075	2106663	434289	11884002	10593	347853344	370141792	72277	6722078
FO_Control_48H_4	FO_Con_48H	1280517	22364908	1526228	136282736	48346959872	61539908	2776994	220561856	186034	0	92980216	0	6455698	605820096	5433311744	31667712	8907940	386755	425568000	0	6414028	313169952	37343884	298438560	71550496	6516898	301997792	3877326	1638611328	47916167168	438983520	13663705	94011248	45669596	567355776	12119494	10853920768	21608056	25618218	4646496	5073378	2403575	46157144	44900	336492960	686154176	6932.2	3556310
FO_Control_48H_5	FO_Con_48H	4552113	14351962	2538008	195521424	26984265728	25917290	2862152	272336704	921232	0	167394672	0	2452955	418120288	5114626048	31882430	5576788	8343677	288683232	0	22202226	355009536	40237172	279988992	45286384	758086	215402096	3444858	1756612736	42934460416	462979040	17625364	51805704	43647552	334339424	9281806	4323424768	15058015	14560423	4634300	2098546	526065	48875520	20395	317171136	589106624	34661	741840
FO_Control_48H_6	FO_Con_48H	3106005	13720092	64663484	299790368	20147591168	22669408	1924440	285604576	359557	0	93229976	0	1140514	441050080	5166787584	25429380	3643130	44541	129719544	0	1931564	367025536	41072720	240135152	79742224	1293754	192655936	153080	1464588800	36896870400	423239488	15946669	48070824	54772928	122085744	8471631	4235453696	2782912	11059659	3582520	1810835	86857.8	51003956	135940	385063840	462268064	6932.2	6737310
FO_Knock_out_24H_1	FO_KO_24H	4569996	104673480	14972293	238233472	1.34008E+11	2358501376	2119487	154750416	4681732	141184	1384804736	20564.2	1953356	143183440	3057335808	121715000	13043817	172229	360864512	0	8889021	376258528	53072768	306552128	31790620	12431227	173724368	629563	26101284864	10434041856	14210358272	97497584	8499816	10038457	406715328	11625673	4542094336	32896332	9706480	3208534	7946182	363866.2	208555504	264617	342369376	4972292096	14286.6	194679
FO_Knock_out_24H_2	FO_KO_24H	9105007	289557120	122548520	259299632	1.15905E+11	2027566464	215599	151133888	1180470	28236.8	107998144	763379	10818292	335222976	4645731840	137897840	12699847	174862	266677616	0	774966	231927840	13440478	597254784	54054516	8225593	178345680	15099009	7368312832	3287689216	6663057920	93558272	21357346	19883176	34383392	35194164	4652730368	86386688	45350984	3858182	8191534	11214880	39049160	58626436	232687408	3895185152	14286.6	6803725
FO_Knock_out_24H_3	FO_KO_24H	1960377	132273392	8127904	241742160	1.37954E+11	2051124352	315192	127341504	1963390	28236.8	1163327104	20564.2	2887125	147812224	4129299712	73902016	12074083	31996	19283766	0	1071345	326758528	47793920	714927040	14812732	12211877	153295376	18065540	24090662912	11048682496	13440781312	70512824	27455654	23431158	313137056	36232992	4242376960	30279130	38877844	1909041	2985592	7831824	146507792	243467	390581568	3652531968	71433	883614
FO_Knock_out_24H_4	FO_KO_24H	5916754	453355680	11340725	455486304	1.05858E+11	1719714176	513452	206208480	11896642	28236.8	1168676224	102821	3801470	704757632	3413755136	88794496	20267666	6399.2	245872928	0	15204557	252085696	41229476	565441280	84541272	26313146	172980176	10909139	23206377472	14952229888	6692818944	139851696	144944176	20845886	321894272	22166186	6503597568	31520686	23155912	2398201	8820142	2927992	89382376	129950	187028864	4792954880	605014	1814830
FO_Knock_out_24H_5	FO_KO_24H	5936678	132086152	50103596	494272448	54838513664	1602868864	183441	163933808	4229644	28236.8	153300256	20564.2	1998023	347541376	4720118272	89975600	12823619	201205	111173816	0	4193231	281213632	15414731	207719040	48415848	21984770	130234816	4360187	8063555584	3539601920	4078222080	77306416	67283760	21871890	52252620	9175295	5739310080	92755256	37250796	2268848	10860508	1819331	41673372	14469948	377248576	3443984640	14286.6	3205452
FO_Knock_out_24H_6	FO_KO_24H	3686981	333834112	13015031	294664800	1.10524E+11	1909800704	540106	179405616	6767630	28236.8	1278526720	20564.2	2679278	409241120	3561140224	95104688	14194391	1679106	43769308	0	1130436	367151904	57007252	317921344	45136012	21133824	187468640	125912.6	22877229056	13935813632	9020887040	84437984	102269112	17926942	328678752	9146299	5236040704	27886220	10807913	2128805	8314114	363866.2	156542368	544302	269628448	4571802112	75456	3078608
FO_Knock_out_48H_1	FO_KO_48H	7874696	60922320	7352912	293336064	1.05534E+11	2814897920	609103	230220528	10062504	23185.2	571278976	0	2183236	406026784	4697160704	127524064	14219076	99032	42965800	0	1500294	204485792	49594168	74076376	67001484	48790640	200630080	383522	19545876480	8106015232	6363932672	38086292	20411178	21467396	69380256	4595662	2675364096	66301948	14054875	10531511	12295577	182848.2	84359656	68039	197692720	3780952832	0	5831694
FO_Knock_out_48H_2	FO_KO_48H	11023822	69051440	146844048	253168944	39155445760	2347334656	2280413	197617648	8715770	23185.2	197342704	0	3010280	824595776	4227517184	85103024	10648433	81715	75382112	0	15224264	148727632	24638756	63215636	27342976	45911460	151057312	383522	11430294528	2585668096	4566382080	91972680	13136925	29182600	18202488	3770318	2592881664	47980080	27906656	6352188	10724911	182848.2	39555120	94504	351606368	1748073984	0	1144869
FO_Knock_out_48H_3	FO_KO_48H	235785	2355436	15597724	895553	1921970944	303197056	521515	2810439	20719670	137220	879524288	0	4579918	8340042	159352496	459751	67654	5845	71662880	0	545350	12260998	61939912	176607120	15284902	1071672	1762837	4734790	23672651776	8421012992	9840862208	17202274	27519304	13715112	102508648	11515845	347473984	41063648	22372980	38153	799258	914241	99730432	10360269	353836448	82835984	0	1643903
FO_Knock_out_48H_4	FO_KO_48H	1052597	30473326	12622462	329139936	60182081536	2741710080	768674	248647936	23155174	129928	1040766784	0	1215199	177094208	4688380928	89037552	13681702	5177190	69038896	0	453928	248482480	56637160	113423928	12830061	39421216	163338864	1917610	24291395584	10207629312	6881446400	67830000	19997872	54933364	142358224	7029696	2219029248	22296650	14532526	10759163	10997861	182848.2	107733216	2296269	236571248	3647236864	0	8232078
FO_Knock_out_48H_5	FO_KO_48H	3645598	59286784	38600752	416119872	96765075456	2134564352	1654059	181140368	11623233	23185.2	130924024	0	668777	308425856	4914862080	96899960	12427786	29225	46720912	0	1376534	336263328	19361584	351801664	27669908	22382576	158761296	11323734	9740020736	2081722752	4054465280	121987960	10833147	16269577	21816136	18558368	2188254464	55291160	38516404	9618303	10407235	4059404	35811888	23311818	308207904	3905143552	0	1649794
FO_Knock_out_48H_6	FO_KO_48H	1107153	46382024	12046195	289848672	89083682816	2635640320	883150	197617024	19913486	115926	950506496	0	1282576	176366304	4912836608	86842152	7742804	94606	63734236	0	2750508	366859808	75858096	117409976	28855220	27896350	145585824	383522	23604883456	6736713728	11081495552	84748280	7335032	21482556	150511968	8062976	1737631104	25076878	6980516	10023532	5261041	182848.2	142702544	307416	308894144	3732444672	0	3654358
[truncated: 428 more columns]
