# Supplementary material for: Oxaloacetate anaplerosis differently contributes to pathogenicity in plant pathogenic fungi Fusarium graminearum and F. oxysporum
Source: PLoS Pathog. 2024 Sep 9;20(9):e1012544. doi: 10.1371/journal.ppat.1012544 (PMC11412510; doi:10.1371/journal.ppat.1012544)
Supplement: S2 Table — (CSV) [file ppat.1012544.s002.csv]

name	Genotype	Pathogenicity	Strain	Time
Creatinine	-11.57800827	-4.580345041	-9.63922792	-1.922962281
Choline	-11.38049811	-9.609915325	-10.90948716	2.22756826
(2R)-6-methylpiperidine-2-carboxylic acid	-9.214132732	-3.450770616	-6.407973959	1.983549637
Benzylideneacetone	-7.26758585	-4.409394907	-7.321531711	0
Glu-Thr	-5.989640413	-4.473522095	-4.383813274	0
L-Pyroglutamic acid	-5.095975116	0	-3.233579942	1.345950696
1,2,3,4-tetrahydro-6-methoxy-1-oxo-beta-carboline	-4.237597749	0	0	0
Glutamine	-3.991029845	-1.842529442	-4.559091913	0
6-Dimethylaminopurine	-3.854918355	-2.735231886	-8.153717644	0
L-Glutamic acid	-3.795266496	0	0	0
Aspartic acid	-3.59998293	-2.73459252	-3.451376726	0
NAD	-3.524070259	-1.907212995	-2.560399638	0
1-(9Z,12Z-Octadecadienoyl)-2-hydroxy-sn-glycero-3-phosphoethanolamine	-2.966651394	-1.717769678	-3.111328651	1.655614695
Penicillic Acid	-2.717514468	0	-2.199056243	-2.805452784
O-Phosphocholine	-2.665364272	-1.344479291	-3.379222197	1.92344449
Threonine	-2.597087272	0	0	0
5,7,3'-trihydroxyflavone	-2.467875135	-1.408673856	-3.684479598	0
Arabitol	-2.426203975	0	0	0
Chromomoric acid B	-2.166106243	0	-2.172505231	0
Butylisopropylamine	-2.121680148	0	0	0
Citric acid	-2.088004095	0	0	0
2-(4-oxoquinazolin-3(4H)-yl)ethyl isobutyrate	-2.0575094	0	0	-1.581184066
sn-Glycero-3-phosphocholine	-2.015205465	0	0	0
Sucrose	-1.988339631	0	0	0
Orsellinic acid	-1.980056752	-3.337443478	-2.226545391	0
L-Asparagine	-1.837204684	-2.820667916	-2.292148466	0
3-hydroxy-1a,5-bis(hydroxymethyl)-5,6b-dimethyl-1,3,3a,4,6,6a-hexahydrocyclopropa[e]inden-2-one	-1.703530661	0	-1.917120882	0
Pentaethylene glycol	-1.63199845	0	-1.666658008	-2.529920044
Monoolein	-1.610899997	0	-1.524660681	0
Luteolin	-1.545052774	0	-5.996334831	0
alpha-Methylene-gamma-butyrolactone	-1.497964764	0	0	0
3-Methoxytyrosine	-1.468100279	-3.904986488	0	0
Indole-3-carbinol	-1.465934093	0	0	0
Xylitol	-1.459791631	0	0	0
quinine	-1.345950696	0	-1.368125932	0
Monolinolein	-1.328914487	0	0	0
4-Methyl-5-thiazoleethanol	1.310937162	-2.959827457	0	0
Betaine	1.313847361	-5.767462853	0	0
N-Acetyl-DL-Methionine	1.333140847	0	0	0
N-Acetylalanine	1.345950696	0	0	0
Inosine-5-phosphate	1.477548928	0	0	0
2`-O-Methylguanosine	1.477548928	0	0	-1.477548928
Ala-Val	1.481492263	-1.438759457	0	0
O-Acetylcarnitine	1.484857764	0	0	0
Maltol	1.541951986	0	0	0
1-Palmitoylcephalin	1.560740623	0	0	0
Gly-Val	1.604320799	0	0	0
2-Isopropylmalic acid	1.628072592	-2.248555051	0	0
Taurine	1.631638587	-8.618789414	0	0
Ophthalmate	1.631638587	0	0	-1.597501839
N,N,N-Trimethyllysine	1.660473349	0	0	-1.476727448
UDP-galactose	1.667270115	0	0	0
N,N-Dimethyltetradecylamine-N-oxide	1.745043741	1.384408288	0	0
Butyryl carnitine	1.74563751	0	0	-3.013033811
Pyridoxal	1.765587797	0	0	-2.809878051
Acetylcholine	1.808661305	0	0	-1.468863991
N-Acetyl-L-cysteine	1.828279682	0	0	0
Dihydrosphingosine	1.829116464	3.103694879	1.679945635	0
N-Acetylleucine	1.829116464	0	0	0
N-Methylleucine	1.902150113	0	0	-1.65350496
Indole-3-acetate	1.904315479	0	0	-2.648039621
4-methyl-2-oxopentanoic acid	1.981784567	-2.066612284	0	-1.523671452
4-Guanidinobutanoate	2.015646101	0	0	0
7,8-dimethylalloxazine (lumichrome)	2.026594641	1.667270115	0	0
Histidine	2.0575094	-2.809122186	0	0
L-Kynurenine	2.088004095	0	0	-1.652300644
N-Acetyl-L-Phenylalanine	2.088004095	0	0	0
4-Aminovaleric acid betaine	2.097202821	0	0	-2.292148466
N-Methylnicotinamide	2.117433161	0	0	0
LPE(16:0/0:0)	2.165540532	1.563347841	0	0
Tridecanedioic acid	2.172505231	0	0	0
Methyltyrosinate	2.172505231	0	0	0
DL-alpha,epsilon-Diaminopimelic acid	2.183258591	0	0	3.166558029
PC(18:0/0:0)	2.229979949	1.435954346	0	0
Propionylcarnitine	2.276462159	0	0	-1.902150113
Deoxycarnitine	2.282166577	0	0	-1.660473349
Uracil	0	0	0	-6.938382179
Huperzine B	0	-2.074224738	0	-3.843943597
Mevalolactone	0	0	0	-3.283788099
Xanthine	0	0	0	-2.932222335
Octaethylene glycol	0	0	-1.966571501	-2.559608516
Dethiobiotin	0	0	0	-2.51526319
N-Nitrosomethylethylamine (NMEA)	0	0	0	-2.316141761
4-Aminobutanoate	0	0	0	-2.118955959
Salicylic acid	0	0	0	-2.106977823
Palatinose	0	0	-1.826366283	-2.071249857
Reserpine	0	0	0	-1.980056752
Diacetyl	0	0	0	-1.980056752
SAH	0	-1.493375934	0	-1.970415546
2'-O-Methylinosine	0	0	0	-1.969631838
Pyridoxine	0	-4.033000138	0	-1.829116464
Niacinamide	0	-2.687776707	0	-1.786490366
Indole-3-lactic acid	0	0	0	-1.786490366
Decanedioic acid	0	0	0	-1.699270336
Monomethyl phthalate	0	0	2.962707464	-1.662798297
Cycloleucine	0	-4.315667083	0	-1.632218678
1,4-Cyclohexanedione	0	0	-1.424281113	-1.620622746
Proline	0	0	0	-1.519914634
D-Pantothenic acid	0	0	0	-1.508527529
Undecanedioic acid	0	0	0	-1.493375934
N-Acetylproline	0	0	0	-1.488688708
O-Acetyl-L-homoserine	0	-4.425620579	0	-1.487655938
Isoleucine	0	0	0	-1.456723986
Suberic acid	0	0	0	-1.438759457
Dodecanedioic acid	0	0	0	-1.421069312
Naphthalene-2-sulfonic acid	0	0	-1.988339631	-1.323358241
DDAO	0	0	-20.04423706	0
1-Dodecyl-2-pyrrolidinone	0	0	-13.52210379	0
Lauramidopropyl betaine	0	0	-11.50234062	0
(carboxymethyl)dimethyl- 3- [(1- oxotetradecyl)amino]propylammonium hydroxide	0	0	-7.64640681	0
N-[3-(Dimethylamino)propyl]dodecanamide	0	0	-7.259941152	0
Volemitol	0	0	-6.450887245	0
Lauramine oxide	0	0	-6.014724425	0
Lauric isopropanolamide	0	0	-5.851596816	0
N-Methyldodecylamine	0	0	-5.827761799	0
N,N-Dimethyldodecylamine	0	0	-5.19484096	0
Tetraethylene glycol dodecyl ether	0	0	-3.254463883	0
Lauryldiethanolamine	0	0	-2.730184952	0
Disodium Glycerophoshate 5.5-Hydrate	0	0	-2.540861887	0
alpha-Hederin	0	0	-2.287378659	0
Isonicotinic acid	0	-2.959827457	-2.118955959	0
Trigonelline	0	0	-1.89758665	0
3-aminobenzoic acid	0	0	-1.891354732	0
LPC(18:3/0:0)	0	0	-1.748774187	0
gamma-Glutamylleucine	0	-2.183258591	-1.466679162	0
Rioflavin	0	-1.554163871	-1.41170133	0
3-Hydroxypyridine	0	-10.85808893	0	0
Mannose	0	-9.921595281	0	0
alpha-Aminodipate	0	-9.039451019	0	0
Gluconate	0	-6.898648467	0	0
D-Ribose	0	-6.128401487	0	0
Norleucine	0	-5.752929893	0	0
Adiphenine	0	-5.636464008	0	0
2-Piperidone	0	-5.298669675	0	0
Aspartame	0	-5.095975116	0	0
L-Alanine	0	-5.095975116	0	0
3-Methyladenine	0	-4.383813274	0	0
1-Methyladenosine	0	-4.225642748	0	0
N6-Threonylcarbamoyladenosine	0	-3.875994075	0	0
Guanine	0	-3.875994075	0	0
D-Glucose-6-phosphate	0	-3.686763991	0	0
Gly-Leu	0	-3.476433564	0	0
Hydroxysuberic acid	0	-3.370237337	0	0
Jaceidin	0	-3.327551093	0	0
Jaceosidin	0	-3.295986532	0	0
Uridine	0	-3.276457639	0	0
Gly-Ile	0	-3.18089187	0	0
Ascorbic acid	0	-3.125405989	0	0
2-Hydroxyisocaproic acid	0	-2.962707464	0	0
DL-3-Aminoisobutyric acid	0	-2.908266214	0	0
Piperine	0	-2.902988724	0	0
Leucylvaline	0	-2.884158816	0	0
Serine	0	-2.809878051	0	0
Leucylleucine	0	-2.747093682	0	0
Ala-Phe	0	-2.692416441	0	0
Guanosine	0	-2.670182732	0	0
N2,N2-Dimethylguanosine	0	-2.634303148	0	0
Gly-Tyr	0	-2.410120114	0	0
D-Arabinose	0	-2.392183002	0	0
Xanthosine	0	-2.314614624	0	0
Methionine	0	-2.310411744	0	0
Inosine	0	-2.261193204	0	0
N-epsilon-Acetyllysine	0	-2.248555051	0	0
delta-Aminolevulinic acid	0	-2.248555051	0	0
Eupatilin	0	-2.235272394	0	0
Serylleucine	0	-2.190267944	0	0
2-O-Methyladenosine	0	-2.085890616	0	0
UDP N-acetylglucosamine	0	-2.071249857	0	0
Epigallocatechin	0	-2.015205465	0	0
N,N-Dimethylarginine	0	-2.014760038	0	0
Dihydroxy-Valerate	0	-1.876459844	0	0
Adenine	0	-1.799108434	0	0
4-Hydroxy-6-methyl-2-pyrone	0	-1.769298751	0	0
Atractylenolide I	0	-1.659401575	0	0
Hypoxanthine	0	-1.632218678	0	0
Phenylalanylvaline	0	-1.632218678	0	0
Cystathionine	0	-1.560740623	0	0
Lysionotin	0	-1.375671353	0	0
2-[(2-amino-3-methylbutanoyl)amino]-3-phenylpropanoic acid	0	-1.368125932	0	0
Adenosine	0	-1.345950696	0	0
Mesaconic acid	0	1.317179541	0	0
Progesterone	0	1.390807096	0	0
Glycyl-L-proline	0	0	1.320412609	0
Phenylalanylisoleucine	0	0	1.331179512	0
Kojic Acid	0	0	1.400273126	0
5-Valerolactone	0	0	1.41170133	0
2'-O-Methyluridine	0	0	1.443709197	0
3'-O-Methyluridine	0	0	1.486107326	0
Ala-Leu	0	0	1.507448046	0
Maleic acid	0	0	1.528523599	0
Ortophosphate	0	1.492014359	1.531098967	0
Sorbitol	0	0	1.620622746	0
Fumaric acid	0	0	1.716291965	0
(+)-Copalol	0	1.429835121	1.798600294	0
C10-LAS	0	0	1.814725804	0
8-Hydroxy-9,10-epoxystearic acid	0	0	1.817602381	0
C12-AE1S	0	0	1.819083923	0
Oxysporidinone	0	0	1.829116464	0
Sorbitol-6-phosphate	0	0	1.917120882	0
Isoleucylisoleucine	0	0	1.980056752	0
3'-O-Methylguanosine	0	0	1.992505946	0
C12-AS	0	0	2.099873151	0
(2E)-3-Methyl-5-[(1S,8aS)-5,5,8a-trimethyl-2-methylenedecahydro-1-naphthalenyl]-2-pentenoic acid	0	0	2.175538382	0
D-Malic acid	0	0	2.183258591	0
1-Hydroxy-2-naphthoic acid	0	0	2.199056243	0
D-Mannitol	0	0	2.227207795	0
Orotic acid	0	0	2.310088942	0
Isopentenyladenine	0	0	2.314614624	0
cis-Aconitic acid	0	0	2.348883571	0
N-Methyl-2-pyrrolidone	0	0	2.416936809	0
Kaempferol-3-O-(6'''-trans-p-coumaroyl-2''-glucosyl)rhamnoside	0	0	2.464496032	0
Glyceraldehyde	0	0	2.492487823	0
L-Saccharopine	0	1.726838662	2.569881693	0
trans-Ferulic Acid	0	1.53092685	2.687776707	0
Thymine	0	0	2.691669128	0
Niflumic acid	0	0	2.803260811	0
Nicotinoylcholine	0	0	2.883581152	0
Diethylene glycol monobutyl ether	0	0	3.003230139	0
Gabapentin	0	0	3.092125403	0
Thymidine	0	0	3.166558029	0
DL-2-Hydroxyvaleric acid	0	1.632218678	3.256137804	0
Hydroquinidine	0	0	3.295986532	0
Ala-Ile	0	0	3.295986532	0
Cytosine	0	0	3.458013671	0
(S)-Lactate	0	0	3.555379893	0
N8-Acetylspermidine	0	0	3.628150219	0
3-(Hydroxymethyl)phenol	0	1.981784567	3.680068003	0
alpha-Hydroxyhippuric acid	0	2.260982254	3.829051903	0
4-Aminobenzoate	0	0	4.152447308	0
alpha-Ketoglutaric acid	0	2.248555051	4.624584394	0
Spermine	0	0	5.298669675	0
Cysteinylglycine	0	2.226545391	5.54307534	0
alpha-Cyperone	0	1.870550653	6.014724425	0
N-Methylphenylalanine	0	2.884158816	7.555038583	0
Glutathione	0	3.912050572	7.707840251	0
Protocatechuic acid	0	1.507448046	2.687776707	1.345950696
Gallic acid	0	1.907212995	3.283788099	1.494183879
Fusaric acid	0	0	5.54307534	1.531918871
Norephedrine	0	0	5.144468086	1.554163871
alpha-Naphthoflavone	0	2.145523702	3.686763991	1.632218678
4-Hydroxy-1-(2-hydroxyethyl)-2,2,6,6-tetramethylpiperidine	0	0	1.97509508	1.666658008
Actrarit	0	0	2.199056243	1.784205755
Aurofusarin	0	0	-2.088004095	1.784512879
Acetaminophen	0	0	0	1.81502921
8-Acetamido-2-methyl-7-oxononanoic acid	0	2.128053762	3.842995248	1.83804831
5-Methylcytosine	0	0	0	2.26086789
Allantoin	0	0	0	2.278711878
N-(2,4-Dimethylphenyl)formamide	0	0	2.497416188	2.623554135
Allyl isothiocyanate	0	0	-2.962707464	3.106230273
Benzoic acid	2.292148466	1.431037773	0	0
Phytosphingosine	2.363744534	0	0	-2.172505231
4-Hydroxyquinoline	2.382770981	0	0	0
UDP-glucuronic acid	2.530568231	0	0	-1.705272478
Lysine	2.541802122	-2.230341882	0	0
Valine	2.559608516	0	0	-1.345950696
5-Aminovaleric acid betaine	2.570943988	0	0	-1.57545992
Putrescine	2.57168982	0	0	0
Prolinamide	2.572066744	0	0	0
L-Pipecolic acid	2.641098955	-2.07464369	0	0
L-beta-Homolysine	2.644070901	0	0	-1.345950696
LPC(15:0/0:0)	2.775498585	1.732762773	0	-1.769298751
PC(16:0/0:0)	2.783151328	2.314614624	0	0
N-Acetylcaprolactam	2.809878051	0	0	-1.980056752
Pyridoxamine	2.836522326	0	0	0
Walleminone	2.908255906	1.837204684	0	0
4-Piperidinecarboxamide	2.95375546	-2.314614624	0	0
Culmorin	2.962707464	1.955169697	0	0
6-methoxy-4-methyl-2H-chromen-2-one	2.966093156	0	0	0
N-Acetylglutamic acid	3.001260426	0	0	-2.894600129
Arginine	3.001260426	0	0	0
N,N-Acetylhistidine	3.166558029	0	0	-1.523000846
N-alpha-Acetyllysine	3.236145806	0	0	-1.667270115
Acetylcitrulline	3.263644836	1.40758278	0	0
SAM	3.418935891	1.433697194	0	0
3-Hydroxyanthranilic acid	3.581875673	3.208393745	1.372009884	-1.520326398
Ornithine	3.795266496	0	0	0
Theanine	3.933689243	0	0	-1.610899997
LPC 18:1	4.237597749	2.809878051	0	0
N-alpha-Acetyl-L-ornithine	4.457569687	0	0	0
Methylthioadenosine	4.508958368	3.851167972	0	0
2-(hydroxymethyl)-4(3H)-quinazolinone	4.627079283	0	0	0
N-ACETYLPUTRESCINE	4.684034994	3.239546472	0	-1.919494047
1-(Aminocarbonyl)-L-proline	5.672372872	1.320412609	0	0
Citrulline	5.896028966	1.503373495	0	0
Histidinol	13.80318728	7.506257917	0	0
